# Supplementary material for: Acute Kidney Injury Recovery Patterns in ST-Segment Elevation Myocardial Infarction Patients
Source: J Clin Med. 2022 Apr 13;11(8):2169. doi: 10.3390/jcm11082169 (PMC9025742; doi:10.3390/jcm11082169)
Supplement: Supplementary file 1 [file jcm-11-02169-s001.zip]

Archive with 1 entries (1 files):
- jcm-1663281-supplementary.pdf
